# Supplementary material for: Peptide Nucleic Acid Based Molecular Authentication for Identification of Four Medicinal Paeonia Species Using Melting Array Analysis of the Internal Transcribed Spacer 2 Region
Source: Molecules. 2017 Nov 7;22(11):1922. doi: 10.3390/molecules22111922 (PMC6150393; doi:10.3390/molecules22111922)
Supplement: Supplementary file 1 [file molecules-22-01922-s001.zip]

Archive with 5 entries (5 files):
- Supplemental data_molecules-232549 final.docx
- Supplemental Figure 1..jpg
- Supplemental Figure 2..jpg
- Supplemental Figure 3..jpg
- Supplemental Photo 1..jpg
